# Supplementary material for: The genetic basis of resistance and matching-allele interactions of a host-parasite system: The Daphnia magna-Pasteuria ramosa model
Source: PLoS Genet. 2017 Feb 21;13(2):e1006596. doi: 10.1371/journal.pgen.1006596 (PMC5340410; doi:10.1371/journal.pgen.1006596)
Supplement: S1 File — Six replicates were tested for P. ramosa spore attachment for each F2 recombinant clone. The number of attachment positive tests for each clone is shown. Genotype A represents the Iinb1 resistant clone genotype whereas genotype B represents Xinb3 susceptible clone genotype. Clones and genotypes are colored blue if phenotype or genotype represents dominant resistance, and colored red if phenotype or genotype represents recessive susceptibility. The closest recombination breakpoints found are between markers P34 and g311b. All clones are consistent with the genotype to phenotype association found. (XLSX) [file pgen.1006596.s001.xlsx]

## Sheet: F2 recombinant Core Panel
clone	pasteuria_infection_in_6_repeats	P3227	P965	P24	P326	P354	P3497978
39	0	A	A	B	A	A	A
56	0	H	H	H	H	H	H
60	0	H	H	B	H	H	H
285	0	H	H	H	H	H	H
314	0	A	A	B	A	A	A
322	0	H	H	B	B	B	B
2	0	A	A	H	A	A	A
3	0	B	-	H	B	B	B
7	0	H	H	H	H	H	H
17	0	A	H	H	H	H	H
21	0	H	H	H	H	H	H
22	0	H	H	H	B	B	B
28	0	H	H	H	H	-	H
36	0	H	H	H	H	H	H
38	0	H	-	B	H	H	H
41	0	A	A	A	A	A	A
52	0	H	H	H	-	H	H
53	0	H	H	H	H	H	H
54	0	H	H	H	H	H	H
58	0	-	H	H	-	H	H
63	0	A	A	H	B	B	B
65	0	H	H	H	H	-	H
71	0	H	H	H	H	H	H
72	0	H	-	A	-	H	H
73	0	A	A	A	A	A	A
75	0	-	H	H	-	H	H
79	0	H	H	H	H	-	H
80	0	H	H	H	H	H	-
81	0	A	A	A	A	A	-
83	0	A	A	B	A	A	A
94	0	B	B	H	B	B	B
96	0	H	H	H	H	H	H
98	0	A	A	A	A	A	A
99	0	A	A	A	A	A	A
104	0	H	H	H	H	H	H
110	0	H	H	H	B	B	B
113	0	A	A	A	A	A	A
118	0	H	H	H	H	H	H
123	0	H	H	H	A	A	-
124	0	H	H	H	H	H	B
125	0	-	A	H	-	H	H
126	0	A	A	A	A	A	A
129	0	A	A	A	A	A	A
132	0	H	H	H	H	H	H
138	0	H	H	B	B	B	B
140	0	-	H	H	B	B	B
143	0	A	A	A	A	A	A
145	0	B	H	H	H	H	H
150	0	A	A	A	A	A	A
152	0	A	A	H	H	H	H
155	0	A	A	A	A	A	A
157	0	H	H	H	H	H	H
161	0	B	B	H	B	B	B
165	0	-	H	H	-	-	H
166	0	-	H	H	H	-	H
168	0	H	H	H	-	B	H
169	0	A	A	A	A	A	A
170	0	A	A	A	A	A	A
171	0	H	H	H	H	H	H
175	0	A	A	A	A	A	A
177	0	A	A	B	B	B	B
179	0	-	H	H	H	H	H
186	0	H	H	H	H	H	H
187	0	H	H	A	A	A	A
196	0	-	H	A	A	A	A
199	0	A	A	A	A	A	A
205	0	-	A	A	A	-	A
210	0	H	H	H	H	-	H
213	0	H	H	H	A	A	A
214	0	H	H	H	H	H	H
215	0	-	H	H	H	-	-
216	0	A	A	A	A	A	A
223	0	A	A	A	A	A	A
225	0	A	-	H	H	-	H
226	0	-	H	H	-	-	H
227	0	H	H	H	-	-	H
237	0	-	H	H	H	-	H
243	0	B	B	H	H	-	H
260	0	H	H	H	H	H	H
261	0	A	A	A	A	A	A
277	0	-	H	H	H	H	H
282	0	A	A	A	A	A	A
284	0	A	A	A	A	A	A
288	0	H	H	H	H	H	H
290	0	A	A	A	A	A	A
292	0	H	A	A	A	A	A
296	0	A	A	A	A	A	A
303	0	A	A	A	A	A	A
305	0	H	H	H	A	A	A
306	0	H	H	H	H	H	H
307	0	A	A	H	-	A	A
312	0	A	-	A	A	A	A
317	0	A	B	H	-	H	H
324	0	H	A	H	A	A	A
331	0	B	H	A	-	H	H
337	0	H	-	H	H	-	H
339	0	-	-	H	A	A	A
341	0	A	A	A	A	-	A
348	0	A	-	A	-	H	A
351	0	H	A	A	A	A	A
355	0	A	-	A	A	-	A
357	0	B	H	H	H	H	H
358	0	H	H	H	H	H	H
359	0	H	H	B	H	H	H
360	0	A	A	A	A	A	A
362	0	A	A	A	A	A	A
366	0	H	-	H	B	B	B
379	0	A	A	A	A	A	A
383	0	-	H	H	H	H	H
386	0	-	H	H	H	-	H
393	0	A	-	A	A	A	A
397	0	H	-	H	H	H	H
399	0	-	-	B	H	H	-
401	0	H	H	B	H	H	H
402	0	A	H	H	H	-	H
410	0	A	-	A	-	A	A
411	0	H	H	H	H	H	H
413	0	H	H	H	H	-	H
414	0	H	H	A	A	A	A
415	0	H	H	A	H	H	H
416	0	H	H	-	H	H	H
426	0	A	A	-	A	A	H
137	0	-	-	A	A	A	A
236	0	H	H	H	H	H	H
323	0	H	H	H	-	H	H
375	0	H	H	H	H	H	H
289	0	-	H	B	H	H	H
35	1	A	A	H	A	A	A
57	1	B	B	H	H	H	H
62	1	A	A	H	H	H	H
67	1	-	-	H	H	-	H
97	1	H	H	H	H	H	H
114	1	A	A	H	A	-	A
121	1	A	A	H	-	H	H
167	1	H	H	H	H	H	A
189	1	H	-	H	H	H	-
204	1	B	H	H	-	H	H
208	1	H	H	H	H	-	H
217	1	H	H	H	H	H	H
218	1	H	H	H	H	H	H
246	1	H	H	H	H	H	H
252	1	H	-	H	H	-	H
268	1	H	H	H	H	H	H
283	1	H	-	H	-	-	H
301	1	A	A	A	A	A	A
304	1	H	H	A	H	H	H
315	1	A	A	A	-	A	A
327	1	A	A	A	H	H	H
333	1	A	A	H	A	A	A
336	1	-	H	H	-	H	H
338	1	A	-	A	A	-	A
364	1	H	H	H	-	H	H
370	1	-	H	H	H	H	-
377	1	-	-	H	-	B	H
382	1	H	H	H	H	H	H
384	1	A	A	A	A	A	A
405	1	H	-	H	B	-	-
408	1	A	A	A	A	A	A
130	5	B	B	B	B	B	B
153	5	B	B	B	B	B	B
258	5	B	B	B	B	B	B
302	5	B	B	B	H	H	H
330	5	B	B	B	B	B	-
349	6	B	B	B	B	B	B
19	6	B	B	B	B	B	B
82	6	B	B	B	B	B	B
85	6	B	B	B	B	B	B
92	6	H	H	B	B	-	B
103	6	B	B	B	B	B	B
109	6	B	B	B	B	-	B
142	6	B	B	B	B	B	B
144	6	B	B	B	B	B	B
151	6	B	B	B	B	B	B
162	6	B	B	B	B	B	B
164	6	B	B	B	B	B	B
174	6	B	B	B	B	B	B
188	6	B	B	B	B	B	B
191	6	H	B	B	B	B	B
192	6	B	B	B	B	B	B
200	6	B	B	H	A	A	A
220	6	B	-	B	B	B	B
245	6	-	B	B	H	-	H
249	6	B	B	B	B	B	B
345	6	B	B	B	B	B	B
356	6	B	B	B	B	B	B
363	6	H	B	B	B	B	B
365	6	B	B	B	B	B	B
371	6	B	B	B	B	B	B
372	6	B	B	B	B	B	B
385	6	B	B	B	B	B	B
68	6	H	B	B	H	H	H
106	6	H	H	B	B	B	-
172	6	B	B	B	B	B	B
251	6	B	B	B	B	B	B
350	6	B	B	H	B	B	B

## Sheet: F2 recombinant Extended panel
clone	pasteuria_infection_in_6_repeats	P965	P33	P34	g311b	P24
586	6	B	B	B	B	H
693	6	B	B	B	H	H
748	6	B	B	B	B	H
827	6	H	H	H	B	B
606	4	H	H	B	-	B
702	4	H	H	B	-	B
822	4	H	H	B	-	B
871	4	H	H	B	-	B
906	4	H	H	B	-	B
509	4	-	B	B		B
510	4	-	B	B		B
512	4	-	B	B		B
521	4	-	B	B		B
523	4	-	B	B		B
538	4	-	B	B		B
541	4	-	B	B		B
543	4	-	B	B		B
554	4	-	B	B		B
556	4	-	B	B		B
560	4	-	B	B		B
565	4	-	B	B		B
569	4	-	B	B		B
574	4	-	B	B		B
580	4	-	B	B		B
587	4	-	B	B		B
598	4	-	B	B		B
599	4	-	B	B		B
605	4	-	B	B		B
608	4	-	B	B		B
614	4	-	B	B		B
616	4	-	B	B		B
623	4	-	B	B		B
631	4	-	B	B		B
637	4	-	B	B		B
638	4	-	B	B		B
659	4	-	B	B		B
660	4	-	B	B		B
669	4	-	B	B		B
687	4	-	B	B		B
688	4	-	B	B		B
694	4	-	B	B		B
705	4	-	B	B		B
719	4	-	B	B		B
721	4	-	B	B		B
731	4	-	B	B		B
737	4	-	B	B		B
744	4	-	B	B		B
745	4	-	B	B		B
746	4	-	B	B		B
758	4	-	B	B		B
759	4	-	B	B		B
767	4	-	B	B		B
771	4	-	B	B		B
774	4	-	B	B		B
777	4	-	B	B		B
783	4	-	B	B		B
786	4	-	B	B		B
790	4	-	B	B		B
792	4	-	B	B		B
793	4	-	B	B		B
796	4	-	B	B		B
806	4	-	B	B		B
825	4	-	B	B		B
833	4	-	B	B		B
837	4	-	B	B		B
841	4	-	B	B		B
853	4	-	B	B		B
862	4	-	B	B		B
863	4	-	B	B		B
869	4	-	B	B		B
873	4	-	B	B		B
898	4	-	B	B		B
899	4	-	B	B		B
912	4	-	B	B		B
963	4	-	B	B		B
514	4	-	B	-		B
528	4	-	B	-		B
864	4	-	B	-		B
